# Supplementary material for: Nitro-fatty acids modulate germination onset through S-nitrosothiol metabolism
Source: Plant Physiol. 2025 Jan 25;197(2):kiaf038. doi: 10.1093/plphys/kiaf038 (PMC11831805; doi:10.1093/plphys/kiaf038)
Supplement: kiaf038_Supplementary_Data [file kiaf038_supplementary_data.zip]

Archive with 2 entries (2 files):
- kiaf038_Supplementary_Data.pdf
- pp.02192.2024-s06.pdf
